# Supplementary material for: The hidden land use cost of upscaling cover crops
Source: Commun Biol. 2020 Jun 11;3:300. doi: 10.1038/s42003-020-1022-1 (PMC7289881; doi:10.1038/s42003-020-1022-1)
Supplement: Supplementary file 2 — Supplementary Data 1 [file 42003_2020_1022_MOESM2_ESM.xlsx]

## Sheet: Supplementary_data
					LOW YIELD ESTIMATES							HIGH YIELD ESTIMATES
Crop	U.S. acreage 2019	U.S. hectarage 2019	Seeding rate kg/ha	standard lb/bu	Seed yield bu/acre (low yield)	Seed yield kg/ha (low yield)	Original Seed Yield	Number of acres/hectares plantable from a single acre/hectare seed harvested (low yield)	Total acres needed for cover crop seed production to cover whole U.S. maize area (low yield)	Total hectares needed for cover crop seed production to cover whole U.S. maize area (low yield)	Percentage of maize area needed for cover crop seed production (low yield)	Seed yield bu/acre (high yield)	Seed yield kg/ha (high yield)	original seed yield	Number of acres/hectares plantable from a single acre/hectare seed harvested (high yield)	Total acres needed for cover crop seed production to cover whole U.S. maize area (high yield)	Total hectares needed for cover crop seed production to cover whole U.S. maize area (high yield)	Percentage of maize area needed for cover crop seed production (high yield)	Seed yield kg/ha (mean yield)		Number of acres/hectares plantable from a single acre/hectare seed harvested (mean yield)	Total acres needed for cover crop seed production to cover whole U.S. maize area (mean yield)	Total hectares needed for cover crop seed production to cover whole U.S. maize area (mean yield)	Percentage of maize area needed for cover crop seed production (mean yield)	Reference for Seed Yields and Seeding Rates
Maize (cash crop)	91700000	3.71255e+07	24.4803	56	60	3766.56	3766.2	153.861	595993	241293	0.00649938	160	10044.2	10043.2	410.296	223497	90484.8	0.00243727	6905.36	6904.7	282.078	325087	131614	0.00354512	https://www.nass.usda.gov/
Hairy vetch	NA	NA	27.6188			232.249	232.249	8.40909	1.09049e+07	4.41493e+06	0.118919		784.625	784.625	28.4091	3227840	1.30682e+06	0.0352	508.437	508.437	18.4091	4.98123e+06	2.01669e+06	0.054321	http://old.kansasruralcenter.org/publications/hairyvetch.pdf Mikić, A., Mihailović, V., Ćupina, B., Milić, D., Katić, S., Karagić, Đ., et al. (2014). Forage yield components and classification of common vetch (V icia sativa L.) cultivars of diverse geographic origin. Grass and forage science, 69(2), 315-322.
Oats	NA	NA	104.91	32	58	2080.58	3900.5	19.832	4.62384e+06	1.872e+06	0.0504235	78	2798.02	5245.5	26.6706	3.43824e+06	1.392e+06	0.0374944	2439.3	4573	23.2513	3.94386e+06	1.59671e+06	0.0430083	https://www.nass.usda.gov/Statistics_by_State/Minnesota/Publications/Crops_Press_Releases/2017/MN_Small_Grains_09_17.pdf Joshi, R. V., Patel, B. J., & Patel, K. M. (2015). Effect of nitrogen levels and time of application on growth, yield, quality, nitrogen, phosphorus content and uptake for seed production of oat (Avena sativa L.). Forage Research, 41(2), 104-108.
Annual ryegrass	NA	NA	24.21			2663.1	2663.1	110	833636	337505	0.00909091		3436.47	3436.47	141.944	646027	261550	0.00704501	3049.79	3049.79	125.972	727938	294712	0.00793826	Young, W. C., Chilcote, D. O., & Youngberg, H. W. (1996). Annual ryegrass seed yield response to grazing during early stem elongation. Agronomy journal, 88(2), 211-215.
Cereal rye	NA	NA	120.377	56	40	2511.04	2690	20.8597	4.39603e+06	1.77977e+06	0.0479393	60	3766.56	4035	31.2896	2.93069e+06	1.18651e+06	0.0319595	3138.8	3362.5	26.0746	3.51683e+06	1.42382e+06	0.0383514	https://www.canr.msu.edu/news/growing_cover_crop_seed_as_a_new_farm_enterprise
Wheat	NA	NA	108.273	60	66	4439.16	4438.5	40.9999	2.23659e+06	905503	0.0243903	76	5111.76	5111	47.212	1.9423e+06	786358	0.0211811	4775.46	4774.75	44.1059	2.07909e+06	841735	0.0226727	http://www.agrinews-pubs.com/news/winter-wheat-yields-drop-from/article_fe205dec-0854-523f-8a5e-262736393a8d.html
Triticale	NA	NA	108.273	50	30	1681.5	2017.5	15.5303	5.9046e+06	2.39053e+06	0.0643904	80	4484	5380	41.414	2.21423e+06	896448	0.0241464	3082.75	3698.75	28.4721	3.22069e+06	1.30392e+06	0.0351221	http://www.alseed.com/UserFiles/Documents/Product%20Info%20Sheets-PDF/Basics%20Triticale-2010.pdf
Barley	NA	NA	104.91	48	78	4197.02	5245.5	40.0059	2.29216e+06	928000	0.0249963	108	5811.26	7263	55.3929	1.65545e+06	670222	0.0180529	5004.14	6254.25	47.6994	1.92246e+06	778322	0.0209646	https://extension.psu.edu/2017-barley-and-winter-wheat-performance-trials Kendal, E. (2016). GGE biplot analysis of multienvironment yield trials in barley (Hordeum vulgare L.) cultivars. Ekin Journal of Crop Breeding and Genetics, 2(1), 90-99.
Buckwheat	NA	NA	53.8	48	25	1345.2	1681.25	25.0037	3.66745e+06	1.4848e+06	0.0399941	35	1883.28	2353.75	35.0052	2.61961e+06	1.06057e+06	0.0285672	1614.24	2017.5	30.0045	3.05621e+06	1.23733e+06	0.0333284	http://ruraladvantage.org/wp-content/uploads/2012/04/attra-question-on-buckwheat-02-04.pdf
Flax	NA	NA	93.4775	56	30	1883.28	2017.5	20.1469	4.55157e+06	1.84274e+06	0.0496355	50	3138.8	3362.5	33.5781	2.73094e+06	1.10565e+06	0.0297813	2511.04	2690	26.8625	3.41368e+06	1.38206e+06	0.0372266	https://www.ag.ndsu.edu/publications/crops/flax-production-in-north-dakota
Radish	NA	NA	9.415			692.675	692.675	73.5714	1.24641e+06	504619	0.0135922		961.675	961.675	102.143	897762	363466	0.00979021	827.175	827.175	87.8571	1.04374e+06	422567	0.0113821	https://talk.newagtalk.com/forums/thread-view.asp?tid=336841&DisplayType=flat&setCookie=1 Singh, D. P., Verma, S. C., Kumari, S. (2017). Effect of different time of transplanting and organic fertilizers on plant growth and seed yield parameters of radish (Raphanus sativus L.). Journal of Pharmacognosy and Phytochemistry, 6(5), 01-05.
Forage turnip	NA	NA	4.7075			1600.55	1600.55	340	269706	109193	0.00294118		2669.83	2669.83	567.143	161688	65460.6	0.00176322	2135.19	2135.19	453.571	202173	81851.5	0.00220472	Tuulos, A., Turakainen, M., Jaakkola, S., Kleemola, J. Makela, P. (2015). Forage and seed yield of winter turnip rape established as a mixed crop with cereals. The Journal of Agricultural Science, 153(2), 222-235.
Canola	NA	NA	6.0525	60	38	2555.88	2555.5	422.285	217152	87915.8	0.00236807	90	6053.4	6052.5	1000.15	91686.4	37120	0.000999851	4304.64	4304	711.217	128934	52200	0.00140604	Djaman, K., O’Neill, M., Owen, C., Smeal, D., West, M., Begay, D., et al (2018). Seed Yield and Water Productivity of Irrigated Winter Canola (Brassica napus L.) under Semiarid Climate and High Elevation. Agronomy, 8(6), 90.
Mustard	NA	NA	9.415			706.125	706.125	75	1.22267e+06	495007	0.0133333		813.725	813.725	86.4286	1.06099e+06	429551	0.0115702	759.925	759.925	80.7143	1.13611e+06	459962	0.0123894	Trivedi, M. K., Branton, A., Trivedi, D., Nayak, G., Mondal, S. C., & Jana, S. (2015). Evaluation of plant growth, yield and yield attributes of biofield energy treated mustard (Brassica juncea) and chick pea (Cicer arietinum) seeds. Agriculture, Forestry and Fisheries, 4(6), 291-295.
Crimson clover	NA	NA	18.1575			319.438	319.438	17.5926	5.21242e+06	2.11029e+06	0.0568421		474.113	474.113	26.1111	3.51191e+06	1.42183e+06	0.0382979	396.775	396.775	21.8519	4.19644e+06	1.69896e+06	0.0457627	Morad, M. (2017). Trinexapac-ethyl Timing and Rate Effects on Crimson Clover (Trifolium incarnatum L.) Seed Yield and Seed Yield Components.
Red clover	NA	NA	14.1225			574.988	574.988	40.7143	2.25228e+06	911855	0.0245614		1035.65	1035.65	73.3333	1.25045e+06	506257	0.0136364	805.319	805.319	57.0238	1.6081e+06	651053	0.0175365	Anderson, N. P., Chastain, T. G., Garbacik, C. J. (2016). Irrigation and trinexapac-ethyl effects on seed yield in first-and second-year red clover stands. Agronomy Journal, 108(3), 1116-1123.
White clover	NA	NA	9.415			533.965	533.965	56.7143	1.61688e+06	654606	0.0176322		907.875	907.875	96.4286	950963	385005	0.0103704	720.92	720.92	76.5714	1.19757e+06	484848	0.0130597	Lundin, O., Svensson, G. P., Larsson, M. C., Birgersson, G., Hederström, V., Lankinen, Å., et al. (2017). The role of pollinators, pests and different yield components for organic and conventional white clover seed yields. Field crops research, 210, 1-8.
Winter pea	NA	NA	59.8525			2609.3	2609.3	43.5955	2.10343e+06	851590	0.0229381		5211.88	5211.88	87.0787	1.05307e+06	426345	0.0114839	3910.59	3910.59	65.3371	1.40349e+06	568215	0.0153052	Schillinger, W. F. (2017). Winter pea: promising new crop for Washington's dryland wheat-fallow region. Frontiers in Ecology and Evolution, 5, 43.
Berseem Clover	NA	NA	18.16			550	36.99	30.2863	3.02777e+06	1.22582e+06	0.0330182		1200	80.7	66.0793	1.38773e+06	561833	0.0151333	875	58.8438	48.1828	1903168	770513	0.0207543	Arshad, M., Mahmood, T., Rashid, S., Jahangeer, A., Akhtar, N., Majid, A., & Khan, A. R. (2018). Seed Yield Response or berseem (Egyptian clover) to different last cutting dates. Sciences, 7(06), 2207-2210.
Mean across cover crops								77.8082	3.1433e+06	1.27259e+06	0.0342781				141.434	1.76509e+06	714611	0.0192485			109.621	2.20454e+06	892526	0.0240408
Median across cover crops								40.3601	2.27222e+06	919927	0.0247788				60.7361	1.52159e+06	616027	0.0165931			47.9411	1.91281e+06	774418	0.0208595
